# Supplementary material for: Visual recognition limitations in multimodal large language models: A comparative analysis of histological image interpretation
Source: PLOS Digit Health. 2026 Mar 19;5(3):e0001306. doi: 10.1371/journal.pdig.0001306 (PMC13001936; doi:10.1371/journal.pdig.0001306)
Supplement: S2 File — (XLSX) [file pdig.0001306.s002.xlsx]

## Sheet: Sheet1
Accuracy values for answers of different LLMs
LLM	Grade 3 (Good)	Grade 4 (Excellent)	Total ≥3	Total Responses	Accuracy
Gemini	42	304	346	432	0.800926
GPT-4o	93	179	272	432	0.62963
Copilot	39	215	254	432	0.587963
Claude	18	201	219	432	0.506944
