# Supplementary material for: Visual recognition limitations in multimodal large language models: A comparative analysis of histological image interpretation
Source: PLOS Digit Health. 2026 Mar 19;5(3):e0001306. doi: 10.1371/journal.pdig.0001306 (PMC13001936; doi:10.1371/journal.pdig.0001306)
Supplement: S3 File — (CSV) [file pdig.0001306.s003.csv]

	Copilot X	Copilot Y	Copilot Z	Gemini X	Gemini Y	Gemini Z	Claude X	Claude Y	Claude Z	GPT-4o X	GPT-4o Y	GPT-4o Z
C1 Q1	4	4	4	1	1	1	1	1	1	1	4	4			Note:
C1 Q2	4	4	4	4	4	4	4	4	4	4	4	4			columns: LLMs, and X, Y ,Z - 3 graders
C1 Q3	4	4	4	4	4	4	4	4	4	4	4	4			rows: C-connective tissue, E-epithelial tissue, M-muscular tissue, N- neurvous tissue, and Q1-Q3 - 3 questions
C2 Q1	4	4	4	4	4	4	4	4	4	4	4	4			in cells: grades score for LLM answers 1-4 scale
C2 Q2	4	4	4	4	4	4	4	4	4	4	4	4
C2 Q3	4	4	4	4	4	4	4	4	4	4	4	4
C3 Q1	4	4	4	4	4	4	2	1	1	2	4	4
C3 Q2	1	1	1	1	1	1	1	1	1	1	4	4
C3 Q3	1	1	1	1	1	1	1	1	1	1	4	4
C4 Q1	3	3	3	4	4	4	3	4	4	3	3	3
C4 Q2	4	4	4	4	4	4	4	4	4	4	4	4
C4 Q3	4	4	4	4	4	4	4	4	4	4	4	4
C5 Q1	4	4	4	4	4	4	4	4	4	4	4	4
C5 Q2	4	4	4	4	4	4	4	4	4	4	4	4
C5 Q3	4	4	4	4	4	4	4	4	4	4	3	3
C6 Q1	4	4	4	4	4	4	4	4	4	4	3	3
C6 Q2	4	4	4	4	4	4	4	4	4	4	3	3
C6 Q3	4	4	4	4	4	4	4	4	4	4	3	3
C7 Q1	1	1	1	1	1	1	2	2	1	2	1	1
C7 Q2	1	1	1	1	1	1	1	1	1	1	1	1
C7 Q3	1	1	1	1	1	1	1	1	1	1	1	1
C8 Q1	4	4	4	4	4	4	4	4	4	4	1	1
C8 Q2	1	1	1	1	1	1	1	1	1	1	4	4
C8 Q3	1	1	1	1	1	1	1	1	1	1	3	4
C9 Q1	3	4	4	4	4	4	3	4	4	3	3	3
C9 Q2	4	4	3	4	4	4	4	4	4	4	3	3
C9 Q3	4	4	4	4	4	4	4	4	4	4	3	3
C10 Q1	2	2	2	4	4	4	1	1	1	1	1	1
C10 Q2	2	2	2	2	3	4	1	1	1	1	1	1
C10 Q3	3	3	2	3	4	4	1	1	1	1	1	1
C11 Q1	1	2	2	1	2	2	1	2	2	1	2	2
C11 Q2	3	3	2	3	3	2	3	4	4	3	3	2
C11 Q3	3	4	4	3	3	4	3	4	4	3	3	4
C12 Q1	1	1	1	4	4	4	1	1	1	1	1	1
C12 Q2	1	1	1	4	4	4	1	1	1	1	1	1
C12 Q3	1	1	1	4	4	4	1	1	1	1	1	1
E1 Q1	1	1	1	4	4	4	4	4	4	4	3	3
E1 Q2	1	1	1	4	4	4	4	4	3	3	3	3
E1 Q3	1	1	1	4	4	4	3	3	2	3	4	4
E2 Q1	1	1	1	4	4	4	1	1	1	1	1	1
E2 Q2	1	1	1	4	4	4	1	1	1	1	1	1
E2 Q3	1	1	1	4	4	4	1	1	1	1	1	1
E3 Q1	4	4	4	4	4	4	4	4	4	3	3	3
E3 Q2	4	4	4	4	4	4	4	4	4	4	3	3
E3 Q3	4	4	4	4	4	4	4	4	4	1	1	2
E4 Q1	3	4	4	4	4	4	4	4	4	3	3	3
E4 Q2	3	3	2	4	4	4	4	4	4	4	4	4
E4 Q3	4	3	2	4	4	4	4	4	4	4	3	2
E5 Q1	3	3	3	4	4	4	1	1	1	3	3	3
E5 Q2	4	4	4	4	4	4	1	1	1	3	3	4
E5 Q3	4	4	4	4	4	4	1	1	1	4	4	4
E6 Q1	1	1	1	4	4	4	1	1	1	4	4	4
E6 Q2	1	1	1	4	4	4	1	1	1	4	4	4
E6 Q3	1	1	1	4	4	4	1	1	1	4	4	4
E7 Q1	1	1	1	4	4	4	1	1	1	1	1	1
E7 Q2	3	2	1	1	1	1	1	1	1	3	3	4
E7 Q3	2	2	2	4	4	4	3	2	2	2	2	2
E8 Q1	4	4	4	4	4	4	4	4	4	4	3	3
E8 Q2	4	4	4	4	4	4	4	4	4	4	4	4
E8 Q3	4	4	4	4	4	4	4	4	4	4	4	4
E9 Q1	1	1	1	4	4	4	1	1	1	2	2	2
E9 Q2	4	4	4	4	4	4	4	4	4	3	3	3
E9 Q3	4	4	4	3	4	4	4	4	4	4	3	3
E10 Q1	4	4	4	4	4	4	4	3	2	3	3	2
E10 Q2	4	4	4	4	4	4	4	4	4	4	4	4
E10 Q3	4	4	4	4	4	4	4	4	4	4	4	4
E11 Q1	4	4	4	4	4	4	1	1	1	4	3	3
E11 Q2	4	4	4	4	4	4	1	1	1	4	3	3
E11 Q3	4	4	4	4	4	4	1	1	1	4	3	3
E12 Q1	1	1	1	3	4	4	1	1	1	2	2	2
E12 Q2	1	1	1	2	3	3	1	1	1	2	3	2
E12 Q3	1	2	2	3	4	4	1	2	2	3	3	3
M1 Q1	4	4	4	4	4	4	4	4	4	3	3	4
M1 Q2	3	2	2	4	3	2	4	2	2	3	3	4
M1 Q3	4	4	4	4	4	4	4	4	4	3	3	3
M2 Q1	3	4	4	3	4	4	1	1	1	1	1	1
M2 Q2	3	3	2	3	3	2	1	1	1	1	1	1
M2 Q3	3	3	2	3	3	2	1	1	1	1	1	1
M3 Q1	4	4	4	4	4	4	4	4	4	4	3	3
M3 Q2	1	1	1	1	1	1	4	4	4	2	2	1
M3 Q3	1	1	1	1	1	1	4	4	4	3	2	2
M4 Q1	4	4	4	4	4	4	4	4	4	4	3	3
M4 Q2	4	4	4	4	3	2	4	4	4	4	4	4
M4 Q3	4	4	4	4	4	4	4	4	4	4	4	4
M5 Q1	4	4	4	3	4	4	1	1	1	4	4	4
M5 Q2	1	1	1	4	4	4	1	1	1	4	4	4
M5 Q3	4	4	4	4	4	4	1	1	1	4	4	4
M6 Q1	1	1	1	1	1	1	1	1	1	1	1	1
M6 Q2	1	1	1	1	1	1	1	1	1	1	1	1
M6 Q3	1	1	1	1	1	1	1	1	1	1	1	1
M7 Q1	1	1	1	4	4	4	1	1	1	1	1	1
M7 Q2	2	2	3	2	3	3	2	2	2	1	1	1
M7 Q3	3	4	4	4	4	4	2	2	2	1	1	1
M8 Q1	4	4	4	4	4	4	4	4	4	4	4	4
M8 Q2	3	2	1	1	1	1	1	1	1	3	2	1
M8 Q3	3	3	2	1	1	1	1	1	1	3	3	2
M9 Q1	4	3	3	4	3	3	4	3	3	4	3	2
M9 Q2	4	4	4	4	4	4	4	4	4	4	4	4
M9 Q3	4	4	4	4	4	4	4	4	4	4	3	3
M10 Q1	1	1	1	3	4	4	2	2	2	1	1	1
M10 Q2	1	1	1	2	2	2	2	2	2	1	1	1
M10 Q3	4	4	4	4	4	4	2	3	4	4	4	4
M11 Q1	4	4	4	3	4	4	4	4	4	4	4	4
M11 Q2	4	4	4	4	4	4	4	4	4	4	4	4
M11 Q3	4	4	4	4	4	4	4	4	4	4	4	4
M12 Q1	4	4	4	3	3	4	4	4	4	4	4	4
M12 Q2	4	4	4	4	4	4	4	4	4	4	4	4
M12 Q3	4	4	4	4	4	4	4	4	4	4	4	4
N1 Q1	4	4	4	4	4	4	4	4	4	4	4	4
N1 Q2	4	4	4	4	3	3	3	4	3	4	3	3
N1 Q3	4	4	4	4	4	4	4	4	4	4	4	4
N2 Q1	4	4	4	4	4	4	4	4	4	4	4	4
N2 Q2	3	4	4	4	4	4	3	3	4	3	3	4
N2 Q3	4	4	4	4	4	4	4	4	4	4	4	4
N3 Q1	4	4	3	4	4	4	4	4	4	4	4	4
N3 Q2	4	4	4	4	4	4	4	4	4	4	4	4
N3 Q3	4	4	4	4	4	4	4	4	4	4	4	4
N4 Q1	1	1	1	4	4	4	1	1	1	1	1	1
N4 Q2	1	1	1	4	4	4	1	1	1	1	1	1
N4 Q3	3	3	4	4	4	4	1	1	1	4	4	4
N5 Q1	1	1	1	3	3	2	1	1	1	3	2	2
N5 Q2	2	1	1	4	4	4	1	1	1	3	2	2
N5 Q3	1	1	1	4	4	4	1	1	1	1	1	1
N6 Q1	1	1	1	2	1	1	1	1	1	1	1	1
N6 Q2	1	1	1	1	1	1	1	1	1	1	1	1
N6 Q3	1	1	1	1	1	1	1	1	1	1	1	1
N7 Q1	4	4	4	4	4	4	4	4	4	4	4	4
N7 Q2	3	2	2	3	3	3	4	4	4	4	4	4
N7 Q3	2	2	2	4	4	4	4	4	4	4	4	4
N8 Q1	4	4	4	4	4	4	4	4	4	4	4	4
N8 Q2	4	4	4	4	3	3	4	4	4	4	4	4
N8 Q3	4	4	4	3	3	2	4	4	4	4	3	3
N9 Q1	4	4	4	3	3	2	3	2	2	3	2	2
N9 Q2	4	4	4	4	3	3	4	4	3	4	4	4
N9 Q3	4	4	4	4	4	4	4	4	4	4	3	3
N10 Q1	2	1	1	1	1	1	2	1	1	2	1	1
N10 Q2	2	1	1	4	4	4	2	1	1	2	1	1
N10 Q3	1	1	1	4	4	4	1	1	1	1	1	1
N11 Q1	1	1	1	2	2	2	1	1	1	2	2	2
N11 Q2	1	1	1	1	1	1	1	1	1	1	1	1
N11 Q3	1	1	1	1	1	1	1	1	1	1	1	1
N12 Q1	3	2	2	4	4	4	1	1	1	1	1	1
N12 Q2	4	3	3	4	4	4	1	1	1	1	1	1
N12 Q3	2	2	2	4	4	4	1	1	1	1	1	1
